# Supplementary material for: Molecular Genetic Characteristics of Different Scenarios of Xylogenesis on the Example of Two Forms of Silver Birch Differing in the Ratio of Structural Elements in the Xylem
Source: Plants (Basel). 2021 Aug 2;10(8):1593. doi: 10.3390/plants10081593 (PMC8400816; doi:10.3390/plants10081593)
Supplement: Supplementary file 1 [file plants-10-01593-s001.zip › Supplementary Data S1.xlsx]

## Sheet: primer efficiency
BpARF5	Lg(C cDNA)	Ct1	Ct2	Ctav.
	3	25.1604	25.98	25.5702
	2	29.3893	29.77	29.5796
	1	33.597	33.662	33.6295
	0	35.19	34.51	34.85
		E=10^(-1/k)	2.05863
BpHB8	Lg(C cDNA)	Ct1	Ct2	Ctav.
	3	24.7692	25.166	24.9676
	2	27.5871	28.0911	27.8391
	1	31.1238	32.0771	31.6005
	0	35.0919	35.4298	35.2609
		E=10^(-1/k)	1.94394
BpVND1	Lg(C cDNA)	Ct1	Ct2	Ctav.
	3	22.7538	22.7169	22.7354
	2	26.5568	26.9197	26.7382
	1	30.7317	30.8684	30.8001
	0	32.1595	32.2565	32.208
		E=10^(-1/k)	2.0318
BpVND7	Lg(C cDNA)	Ct1	Ct2	Ctav.
	3	23.2469	23.3138	23.2804
	2	27.6297	27.2068	27.4182
	1	31.5584	31.5417	31.5501
	0	33.0165	33.0095	33.013
		E=10^(-1/k)	1.9954
BpNST1	Lg(C cDNA)	Ct1	Ct2	Ctav.
	3	27.9255	27.4037	27.6646
	2	30.0917	31.5569	30.8243
	1	34.4103	34.3507	34.3805
	0	37.4226	37.4786	37.4506
		E=10^(-1/k)	2.01307
BpSND1	Lg(C cDNA)	Ct1	Ct2	Ctav.
	3	19.9769	19.9538	19.9654
	2	23.4097	23.1068	23.2582
	1	27.4484	27.3217	27.3851
	0	29.7265	29.5495	29.638
		E=10^(-1/k)	2.00332
